# Supplementary material for: Influence of road environmental factors on traffic accidents involving vulnerable road users through negative binomial models
Source: PLoS One. 2025 Feb 13;20(2):e0317601. doi: 10.1371/journal.pone.0317601 (PMC11824970; doi:10.1371/journal.pone.0317601)
Supplement: S1 File — The num in the data represents the number of accidents at the location; the hdm represents the accident location; the con represents the road safety control; the roadty1 represents the road alignment; the roadty2 represents the type of intersection section; the roadty3 represents the road class; and the iso represents the type of segregation. (ZIP) [file pone.0317601.s001.zip]

Archive with 2 entries (2 files):
- Elderly group.csv
- Children group.csv
