# Supplementary material for: Influence of road environmental factors on traffic accidents involving vulnerable road users through negative binomial models
Source: PLoS One. 2025 Feb 13;20(2):e0317601. doi: 10.1371/journal.pone.0317601 (PMC11824970; doi:10.1371/journal.pone.0317601)
Supplement: S1 File — The num in the data represents the number of accidents at the location; the hdm represents the accident location; the con represents the road safety control; the roadty1 represents the road alignment; the roadty2 represents the type of intersection section; the roadty3 represents the road class; and the iso represents the type of segregation. (ZIP) [file pone.0317601.s001.zip › Children group.csv]

num	hdm	con	roadty1	roadty2	roadty3	iso
2	5	6	2	5	2	3
3	5	6	2	1	2	3
2	5	6	2	1	2	3
2	4	4	1	1	2	3
2	5	6	4	1	3	3
2	4	5	1	5	3	3
2	5	6	1	2	3	3
2	5	1	1	1	3	3
2	5	1	1	1	2	2
2	1	1	1	5	3	3
2	5	1	1	1	2	3
1	5	4	1	1	2	3
1	5	4	1	1	2	3
2	2	4	2	1	2	2
1	5	4	1	1	2	3
4	3	6	1	1	3	3
1	5	6	2	1	3	3
1	5	6	1	1	2	3
1	5	1	1	4	2	3
3	1	6	1	1	2	3
2	5	1	1	1	2	3
2	5	1	1	1	2	1
2	3	1	1	1	2	2
1	5	1	1	4	2	3
1	5	6	2	1	2	3
1	5	6	1	1	2	3
2	4	6	1	4	2	3
2	5	6	1	1	2	3
1	5	6	2	1	2	3
2	5	6	2	1	2	3
1	5	1	1	1	2	3
2	5	6	1	1	2	3
1	5	6	4	1	2	3
1	3	6	1	4	2	3
2	4	6	1	1	3	3
2	5	4	1	1	2	2
1	5	1	1	4	2	2
1	5	1	1	1	2	2
1	5	6	1	5	1	2
1	5	6	1	1	3	3
2	5	4	1	1	2	3
1	1	3	1	3	3	3
1	4	6	1	4	2	3
1	1	4	1	1	2	3
1	1	6	1	1	2	2
1	5	1	1	1	2	3
1	5	6	2	1	2	3
1	5	6	1	1	2	3
1	5	6	2	1	2	3
1	5	6	1	1	2	3
2	5	6	1	1	2	2
1	5	6	1	4	2	3
1	4	6	2	1	3	3
1	5	6	1	4	2	3
2	5	6	1	4	2	2
1	5	6	1	1	3	3
1	5	6	1	1	2	3
1	5	4	1	1	2	3
1	5	6	1	4	2	3
1	1	6	1	1	2	3
1	3	1	1	4	2	3
1	1	6	1	3	2	3
1	5	4	1	1	2	3
1	5	1	1	4	2	3
1	5	4	3	3	2	3
1	5	6	1	1	2	3
1	5	6	2	1	2	3
1	4	6	1	1	3	3
1	4	6	1	1	2	3
1	1	4	1	1	3	3
1	4	4	1	1	2	3
1	4	6	1	1	2	3
1	4	6	1	1	2	3
1	4	6	1	1	3	3
2	5	3	1	1	2	3
2	5	5	2	1	2	3
1	5	4	1	4	2	3
1	1	6	3	1	3	3
1	4	6	1	1	2	3
2	4	6	1	1	2	3
1	5	4	1	1	2	3
1	5	6	1	1	2	3
1	4	1	1	4	2	3
1	4	6	2	1	2	3
2	4	6	2	1	2	3
3	4	6	2	1	2	3
1	5	6	1	1	2	3
2	5	6	3	1	2	3
3	4	6	1	4	2	3
2	5	6	2	1	2	3
1	5	4	1	1	3	3
1	5	6	1	1	3	3
1	5	6	1	1	3	3
1	4	6	3	1	2	3
1	4	6	1	1	2	3
2	3	6	1	1	3	3
1	4	6	1	2	3	3
1	4	6	1	5	3	3
1	5	6	2	1	3	3
1	5	6	1	4	2	3
1	5	6	2	1	3	3
1	5	6	2	1	3	3
1	4	4	1	1	3	3
1	5	6	1	1	2	3
1	5	6	2	1	2	3
1	4	4	2	1	3	3
2	5	6	1	4	2	2
1	5	6	2	1	3	3
1	5	6	1	1	2	3
1	2	1	1	4	2	2
1	5	6	2	1	3	3
1	5	6	1	1	3	3
1	4	6	1	1	2	3
1	4	1	2	4	2	3
1	5	6	1	1	2	3
1	5	6	1	1	2	3
1	5	6	3	1	3	3
1	5	6	3	1	3	3
1	5	6	1	1	2	3
1	4	6	1	1	2	3
1	5	4	1	1	2	2
1	5	1	1	1	2	3
1	5	1	1	4	2	2
1	3	6	1	4	2	3
1	5	6	1	1	3	3
1	5	4	1	1	2	3
1	5	6	2	4	2	3
1	4	6	2	5	2	3
1	4	6	2	2	3	3
1	4	6	1	1	2	3
1	5	6	1	4	2	3
1	5	1	1	4	2	3
1	4	6	2	1	2	3
1	1	6	1	1	2	3
1	1	6	1	1	2	3
1	1	6	1	1	2	3
2	5	1	1	1	2	3
1	5	6	1	1	3	3
1	5	6	1	1	3	3
1	5	6	1	1	2	3
1	5	6	1	1	2	3
2	5	6	1	1	2	3
1	5	6	1	1	2	3
1	5	6	2	1	2	3
1	5	6	1	1	3	3
5	5	6	1	1	2	3
3	4	1	2	1	2	3
4	5	1	1	1	2	3
3	5	1	2	1	2	3
4	5	6	1	4	2	3
2	1	4	1	1	2	1
3	5	6	1	1	2	3
8	5	4	1	1	2	3
1	5	4	2	1	2	3
5	5	6	2	1	2	3
1	5	6	1	1	2	3
1	5	4	1	1	2	3
2	4	6	1	1	2	3
3	5	4	2	1	2	3
1	5	6	1	1	2	3
3	5	6	1	1	2	3
2	5	6	1	1	2	3
2	5	1	1	1	2	3
1	5	1	1	1	2	3
2	4	6	1	4	2	3
3	5	4	1	1	2	3
3	3	6	1	1	2	3
2	5	4	2	1	2	3
1	5	1	2	1	2	3
6	4	1	2	1	2	3
6	5	4	1	1	2	3
2	4	6	1	1	2	2
1	1	6	1	1	2	3
2	4	6	1	1	2	3
2	5	1	4	5	2	3
1	4	4	1	1	2	3
1	5	6	2	1	2	3
3	4	1	2	1	2	3
2	5	4	3	1	2	3
3	1	6	1	1	2	3
2	5	6	2	1	2	3
4	5	4	1	1	2	3
5	4	4	1	1	2	3
1	4	6	1	1	2	3
2	4	6	2	1	2	3
5	5	4	2	1	2	3
2	4	6	2	1	2	3
2	5	6	4	1	2	3
2	5	6	3	1	2	3
4	5	1	4	1	2	3
1	5	4	2	1	2	3
2	3	6	1	1	2	3
3	5	1	4	1	2	3
2	5	6	1	1	2	3
3	4	4	1	1	2	3
4	4	4	1	1	2	3
1	5	6	1	1	2	3
1	4	4	1	1	2	3
1	5	4	1	1	2	3
2	5	6	1	1	2	3
1	5	4	1	1	2	3
4	5	6	1	1	2	3
5	5	4	1	1	2	2
2	5	6	1	1	2	3
2	3	6	1	1	2	3
1	5	6	1	1	2	3
3	5	6	1	4	2	3
2	5	6	1	1	2	3
1	5	1	4	1	2	3
2	5	6	2	1	2	3
4	5	6	2	1	2	3
2	4	6	1	1	2	3
3	5	6	2	1	2	3
3	5	6	2	1	2	3
1	5	6	2	1	2	3
1	4	6	1	1	2	3
2	1	6	1	1	2	3
1	5	6	1	1	2	3
3	4	6	4	1	3	3
2	5	6	1	1	2	3
1	5	6	1	1	2	3
2	5	6	1	1	2	3
2	5	6	1	1	2	3
3	5	6	1	1	2	3
3	5	6	4	1	2	3
1	5	6	4	1	2	3
3	3	1	2	1	2	2
1	4	4	1	1	2	3
1	5	6	1	5	3	3
1	4	4	1	1	2	3
3	4	6	3	1	2	3
3	5	4	2	1	2	3
1	4	6	1	1	2	3
1	5	6	1	1	2	3
1	4	6	2	1	2	3
1	5	4	1	1	2	3
1	4	4	2	1	2	3
1	5	6	2	1	2	3
1	4	6	2	1	2	3
1	5	6	1	1	2	3
2	3	4	1	1	2	3
3	5	1	1	1	2	3
1	4	1	1	1	2	3
1	5	4	1	1	3	3
1	5	6	2	1	2	3
1	5	6	3	1	2	3
1	4	6	2	1	2	3
2	5	6	2	1	2	3
1	5	6	2	1	2	3
1	4	6	2	1	2	3
1	5	6	2	1	2	3
1	5	6	1	1	2	3
1	5	6	2	4	2	3
1	1	6	2	1	2	2
2	5	6	2	1	2	3
1	5	6	2	1	2	3
2	5	6	1	1	3	3
2	5	6	1	1	2	3
1	5	6	1	1	3	3
2	5	6	2	1	2	3
1	5	6	2	5	2	3
1	5	6	3	3	2	3
1	5	1	1	1	2	3
1	5	6	2	4	2	3
2	5	6	1	1	2	3
1	5	6	1	1	2	3
1	4	6	1	1	2	3
1	5	6	1	4	2	3
1	5	6	1	1	2	3
1	5	6	1	1	3	3
1	5	6	1	1	2	3
2	5	1	1	1	2	2
1	4	6	1	3	2	3
3	5	4	1	1	2	3
1	5	6	2	1	3	3
3	5	6	1	1	2	3
2	5	6	2	1	2	3
1	5	6	2	2	2	3
1	4	6	1	1	3	3
1	5	6	1	1	2	3
1	4	6	1	1	2	3
2	1	6	1	1	2	3
1	4	6	3	1	2	3
1	5	6	1	1	2	3
2	4	6	1	4	2	3
1	4	6	1	1	2	3
2	4	6	1	1	2	3
1	5	6	1	2	3	3
1	5	6	1	1	2	3
1	5	6	1	1	2	3
2	4	6	1	1	2	3
1	5	6	1	1	2	3
1	4	6	1	1	2	3
1	5	6	1	4	2	3
1	5	6	1	1	2	3
5	5	6	1	1	2	3
2	5	1	1	1	1	2
1	5	6	1	1	2	3
1	5	6	1	4	2	3
1	5	6	1	1	3	3
1	5	4	1	1	2	3
1	4	6	3	1	2	3
1	4	6	1	1	2	3
1	1	6	3	1	2	3
1	5	6	3	1	2	3
1	1	6	1	4	2	3
1	5	4	2	5	3	3
1	1	6	2	1	3	3
1	5	1	2	5	1	2
3	1	6	1	1	3	3
5	3	6	1	1	3	3
1	3	6	1	1	3	3
1	5	6	1	1	3	3
2	5	6	3	4	3	3
1	4	6	1	1	3	3
2	5	6	1	4	2	2
2	5	6	1	4	3	3
1	4	6	2	4	2	3
1	5	6	2	1	2	3
1	4	6	3	4	2	2
1	4	6	4	4	2	3
3	4	6	4	1	2	3
2	5	6	3	1	3	3
1	5	6	2	1	3	3
1	4	6	1	1	2	3
1	4	6	1	1	2	3
1	5	6	1	1	3	3
2	4	6	4	1	2	3
1	4	6	1	1	2	3
1	5	6	1	1	2	3
1	4	6	1	1	2	3
1	4	1	1	1	2	3
1	4	6	2	1	2	3
1	5	4	2	1	2	3
1	5	4	2	1	2	2
1	3	4	1	1	2	2
2	5	4	1	1	3	3
1	5	4	1	1	3	3
1	5	3	1	1	3	3
1	5	4	1	1	2	3
1	5	6	2	1	2	3
1	3	4	1	1	2	3
3	5	4	2	1	2	3
1	5	3	2	1	2	3
2	4	4	2	1	2	3
1	2	6	1	1	2	2
1	4	6	2	1	3	3
1	1	6	1	5	3	3
1	5	6	1	4	3	3
1	5	6	1	1	3	3
1	3	6	2	5	3	3
1	1	6	1	1	2	3
1	4	6	1	1	2	3
1	4	6	1	2	2	3
1	4	6	2	1	2	3
1	4	6	1	1	2	3
2	5	1	1	1	2	1
1	5	1	1	1	2	3
1	5	1	1	1	2	2
4	5	1	1	1	2	2
2	5	1	1	1	2	1
1	1	6	1	4	2	3
1	5	1	1	1	2	1
1	5	1	1	1	2	1
1	5	4	2	4	2	3
1	5	1	1	1	2	1
3	5	1	1	3	2	1
1	4	1	1	3	2	2
1	5	1	1	1	2	3
3	5	6	1	1	2	3
1	5	1	1	1	2	3
2	4	6	1	1	2	3
1	5	1	1	1	1	2
1	5	6	1	1	2	3
1	5	6	2	1	2	3
1	5	6	2	1	2	3
1	5	6	2	1	2	3
1	4	6	1	4	2	3
2	5	6	2	4	2	3
1	5	6	2	2	2	3
1	4	6	2	4	2	3
1	5	6	2	1	2	3
1	5	1	1	4	2	2
1	5	6	1	1	2	3
1	5	6	2	1	3	3
1	5	6	2	4	3	3
1	5	4	1	1	3	3
1	5	1	1	1	2	3
4	4	6	1	1	2	3
4	5	6	2	1	2	3
1	5	6	2	1	3	3
1	5	6	2	1	2	3
1	5	4	1	1	2	3
3	4	6	1	1	2	3
1	5	6	1	1	2	3
1	4	6	1	4	2	3
1	5	6	2	4	2	3
1	5	4	1	1	2	3
1	5	6	2	1	3	3
1	1	6	1	1	2	3
1	5	6	2	1	3	3
2	5	6	2	1	2	3
1	5	6	2	1	3	3
1	5	6	1	4	2	3
2	5	6	1	1	2	3
1	5	6	1	1	2	3
1	5	4	2	1	2	3
1	5	4	2	1	2	3
1	2	1	1	1	2	3
1	5	4	3	1	2	3
2	5	1	2	1	2	3
1	3	6	1	1	2	3
1	5	6	2	1	2	3
1	5	4	2	1	2	3
2	5	4	2	1	2	3
1	5	6	4	5	2	3
1	5	6	1	4	2	3
1	4	6	1	1	3	3
1	5	6	1	4	3	3
1	4	6	1	1	3	3
1	4	6	1	1	3	3
1	4	6	1	1	2	3
1	4	6	2	1	3	3
1	1	6	1	1	2	3
1	4	6	2	1	3	3
1	5	6	2	4	3	3
2	5	6	2	5	3	3
1	5	6	1	1	2	3
1	5	6	1	1	3	3
1	4	1	2	1	2	3
1	3	6	1	4	2	3
1	5	1	1	5	2	3
1	4	3	1	1	2	3
1	4	3	1	1	2	3
1	4	1	1	1	2	3
1	4	4	1	1	2	3
1	4	3	1	1	2	3
1	5	1	1	1	2	2
1	4	3	1	1	2	3
2	5	6	1	1	2	3
1	5	6	4	2	2	3
1	5	6	1	4	2	2
3	1	6	4	1	2	3
1	1	6	4	1	2	3
1	5	6	1	1	2	3
1	4	6	2	2	2	3
2	5	1	1	4	2	3
1	4	6	1	1	2	3
1	1	6	4	1	2	3
1	4	6	1	4	2	3
1	4	6	2	1	3	3
1	4	6	2	1	2	3
1	4	6	1	1	2	3
1	5	6	2	1	2	3
1	5	6	2	1	3	3
1	4	6	3	4	2	3
1	4	6	4	1	2	3
1	5	6	3	4	2	3
1	5	6	1	4	2	3
1	5	1	1	1	2	3
1	5	4	1	5	3	3
1	5	6	2	2	3	3
1	5	6	2	1	2	3
1	5	6	2	1	3	3
1	5	6	1	1	2	3
3	5	6	2	1	2	3
1	5	6	1	1	2	3
1	4	1	1	4	2	3
1	5	4	1	1	2	3
3	5	5	1	4	2	3
1	4	1	1	1	2	3
1	5	4	1	1	2	3
1	5	4	1	1	2	3
1	5	5	1	1	2	3
1	4	6	1	1	3	3
1	5	6	3	1	2	3
1	1	6	4	1	3	3
1	4	6	1	4	3	3
1	4	4	1	1	2	2
1	4	4	1	1	3	3
1	4	6	3	1	2	2
1	5	6	1	5	2	3
2	5	1	1	4	2	3
1	5	4	1	1	2	3
1	4	1	1	1	3	3
1	5	6	2	1	2	3
1	5	6	1	1	2	3
1	4	6	4	4	2	3
1	4	4	1	1	2	3
1	4	1	1	1	2	3
1	1	6	1	1	3	3
1	2	1	1	1	2	2
1	5	6	1	4	2	3
1	5	4	1	4	2	2
1	5	1	1	4	2	3
1	5	6	4	5	2	3
1	4	6	1	1	3	3
1	1	6	2	1	3	3
1	5	1	1	4	2	3
1	1	6	1	1	3	3
1	5	1	1	1	2	3
1	5	6	1	4	2	3
1	5	1	1	4	2	3
1	5	6	1	1	3	3
1	5	5	1	1	3	3
1	5	6	3	1	3	3
2	5	4	1	1	2	3
1	4	6	3	1	2	3
1	5	6	1	1	2	2
1	5	6	1	1	2	3
1	3	6	1	1	3	3
4	4	6	1	1	2	3
1	4	6	1	1	2	3
2	4	6	1	1	2	3
1	5	6	3	1	2	3
1	4	6	2	4	2	3
1	5	6	1	1	2	3
1	1	6	1	4	3	3
1	1	6	1	1	2	3
1	5	4	1	5	2	2
1	5	6	2	4	3	3
2	5	6	2	1	2	3
1	4	6	1	1	2	3
1	4	6	1	1	2	3
1	1	1	1	5	1	2
1	5	6	1	1	3	3
1	5	6	1	1	3	3
1	4	6	1	1	2	3
1	5	1	1	1	2	3
2	4	6	1	1	2	3
1	1	6	1	1	2	3
4	5	1	1	1	2	3
1	4	4	1	4	2	3
3	5	6	1	1	2	3
1	5	4	1	1	2	3
2	5	4	1	1	2	3
5	5	6	1	1	2	3
2	4	4	1	1	2	3
4	4	6	1	1	2	3
3	1	4	1	5	2	3
1	4	6	1	1	2	3
1	5	6	2	1	2	3
2	4	6	2	1	2	3
2	3	4	1	1	2	3
2	4	5	1	1	2	3
3	4	6	1	1	2	3
3	1	6	2	1	2	3
3	4	4	1	1	2	3
1	5	4	1	1	2	3
4	5	4	1	1	2	3
1	5	4	1	1	2	3
1	5	1	1	1	2	3
3	5	6	1	1	2	3
2	5	4	2	1	2	3
1	5	6	1	1	2	3
1	5	4	1	3	2	3
1	5	6	1	1	2	3
3	3	6	1	1	2	3
3	5	1	2	1	2	3
5	5	4	2	1	2	3
2	5	6	2	1	2	3
4	4	5	1	1	2	3
2	4	4	1	1	2	3
2	4	6	1	1	2	3
1	5	6	3	1	2	3
1	5	6	1	1	2	3
1	5	6	2	1	2	3
1	5	6	1	1	2	3
1	5	1	1	1	2	3
2	1	1	1	1	2	3
5	5	6	2	1	2	3
1	5	6	2	1	2	3
1	1	6	1	1	2	3
1	1	6	1	1	2	3
2	1	6	1	1	2	3
2	5	1	1	1	2	3
1	4	1	1	4	2	3
2	5	4	2	1	2	3
4	5	4	2	1	2	3
2	5	4	2	1	2	3
2	5	6	1	1	2	3
2	5	4	1	4	2	2
5	4	1	1	1	2	3
1	5	6	1	1	2	3
2	5	1	1	1	2	3
4	5	6	1	1	2	3
4	5	4	1	1	2	3
1	4	6	1	1	2	3
5	5	4	1	1	2	3
4	5	4	2	1	2	3
1	5	1	1	1	2	3
1	5	1	1	1	2	2
1	5	6	2	1	2	3
1	5	6	2	1	2	3
1	2	1	1	4	2	3
1	5	6	2	4	3	3
1	5	6	2	1	2	3
1	4	4	1	1	2	3
1	4	4	1	1	2	3
1	4	6	2	1	2	3
1	5	6	3	1	2	3
2	5	6	1	1	3	3
1	5	6	1	1	2	3
1	1	6	1	1	2	3
1	4	6	1	4	2	3
1	3	6	1	1	2	3
1	1	6	2	1	2	3
1	1	6	1	4	2	3
2	1	6	4	4	2	3
1	4	6	4	1	3	3
1	4	6	3	1	3	3
2	5	1	1	1	2	2
2	1	6	1	4	2	2
1	5	6	1	4	2	3
2	5	6	1	1	2	3
1	5	1	4	3	2	3
3	5	6	4	5	2	3
1	5	6	1	1	2	3
1	4	6	1	1	3	3
1	3	6	1	1	2	3
1	4	6	1	4	2	3
1	5	6	1	1	3	3
1	4	6	1	1	2	3
2	5	6	1	5	3	3
1	4	6	1	4	2	3
1	5	6	1	1	2	3
1	4	6	1	4	2	3
1	4	6	1	1	2	3
1	5	4	1	1	2	3
1	4	6	1	1	2	3
1	4	6	1	1	2	3
3	5	6	1	4	2	3
1	4	6	1	4	2	3
1	5	6	1	4	2	3
1	5	6	1	1	2	3
1	4	6	1	1	2	3
1	5	6	1	1	2	3
1	4	6	1	1	2	3
1	5	6	1	1	2	3
1	5	6	1	1	2	3
2	5	6	1	1	2	3
1	4	6	1	1	2	3
1	4	6	1	1	2	3
1	5	6	1	1	2	3
1	5	6	2	1	2	3
1	5	4	1	1	2	2
1	5	4	1	4	2	3
1	5	6	1	4	3	3
1	5	6	2	1	2	3
1	5	6	2	1	2	3
2	4	6	3	5	2	3
1	1	6	3	1	2	3
1	5	6	2	1	2	3
1	4	6	1	1	2	3
1	5	6	4	1	2	3
1	3	6	4	1	3	3
2	5	6	1	1	2	3
1	5	1	1	5	1	2
1	5	4	2	1	2	3
